# Supplementary material for: Strong Signals of Adverse Events in Tyrosine Kinase Inhibitor Therapy for Liver Cancer Treatment
Source: World J Oncol. 2026 Jan 4;17(2):223–36. doi: 10.14740/wjon2685 (PMC12978382; doi:10.14740/wjon2685)
Supplement: Suppl 1 — Full list of strong signals for four TKI medications. [file wjon-17-02-223-s001.xlsx]

## Sheet: Table S1a - Sorafenib
Suppl 1a: Full list of strong signals for sorafenib
Sorafenib	OddsRatioEst	ROR_LowerCI	ROR_UpperCI
PHARYNGEAL HAEMORRHAGE	204.839	42.487	987.571
GLOBULINS INCREASED	74.156	8.633	637.02
EXTRAVASATION BLOOD	57.937	3.761	892.417
LIVER OPERATION	57.856	5.355	625.035
EYE INFECTION	57.816	3.615	924.754
APHTHOUS STOMATITIS	56.247	10.458	302.52
LIMB MASS	55.861	5.185	601.84
INABILITY TO AFFORD MEDICATION	51.42	4.66	567.335
VASODILATATION	46.594	5.001	434.101
EXOPHTHALMOS	44.985	4.086	495.328
ADVERSE REACTION	39.103	9.726	157.207
SKIN PAPILLOMA	36.945	4.501	303.263
EXPIRED PRODUCT ADMINISTERED	36.945	7.051	193.578
SKIN SWELLING	36.472	4.395	302.7
SPINAL COLUMN INJURY	36.425	3.719	356.715
VEIN RUPTURE	35.337	3.109	401.592
HEPATITIS CHOLESTATIC	33.73	7.673	148.281
SYSTOLIC HYPERTENSION	32.952	3.139	345.914
PURULENT DISCHARGE	32.822	7.984	134.935
CONVERSION DISORDER	32.122	2.008	513.786
PORTAL VEIN OCCLUSION	32.122	2.947	350.178
BLOOD ELECTROLYTES DECREASED	30.87	2.75	346.547
LEFT VENTRICULAR FAILURE	28.927	2.845	294.145
CATHETER SITE PAIN	28.908	2.607	320.528
ARTHROPOD BITE	28.123	2.404	328.951
TONGUE HAEMORRHAGE	27.527	3.244	233.561
PROLAPSE	25.686	1.606	410.84
IMMUNOSUPPRESSANT DRUG LEVEL INCREASED	25.686	24.706	26.704
RETROPERITONEAL MASS	25.686	24.706	26.704
PLANTAR ERYTHEMA	24.812	4.804	128.155
PENILE OEDEMA	24.63	1.54	393.945
PROSTATIC OPERATION	24.63	1.96	309.573
SKIN CANCER	24.087	2.292	253.18
SKIN HAEMORRHAGE	24.002	2.947	195.481
MASS	23.835	7.159	79.353
SKIN EROSION	23.296	6.165	88.027
VASCULAR PROCEDURE COMPLICATION	23.296	2.11	257.159
ORAL INFECTION	23.041	2.088	254.272
TONGUE COATED	22.492	1.406	359.755
NEUROGENIC BLADDER	22.474	1.405	359.471
THORACIC HAEMORRHAGE	22.474	2.088	241.938
INCREASED UPPER AIRWAY SECRETION	22.205	2.389	206.406
HEMIANAESTHESIA	21.805	2.627	180.979
ANGINA PECTORIS	21.588	6.465	72.091
GENERALISED ERYTHEMA	20.894	2.141	203.889
DYSLIPIDAEMIA	20.343	1.272	325.381
PELVIC PAIN	20.343	2.225	185.986
BRAIN OPERATION	19.263	1.204	308.106
ANGINA UNSTABLE	19.263	1.204	308.106
WOUND HAEMORRHAGE	18.166	2.309	142.932
METASTASES TO HEART	17.909	3.546	90.457
SCROTAL ULCER	17.668	1.724	181.058
MALIGNANT MESENTERIC NEOPLASM	17.661	16.987	18.361
PANIC ATTACK	16.961	1.827	157.452
MEDICAL PROCEDURE	16.786	4.564	61.736
BLOOD ALBUMIN INCREASED	16.529	2.492	109.652
BLOOD CALCIUM DECREASED	16.309	4.072	65.322
THROAT TIGHTNESS	16.079	2.415	107.061
ANAL PRURITUS	16.052	1.004	256.745
EROSIVE BALANITIS	16.052	15.44	16.688
PENILE DISCHARGE	16.052	15.44	16.688
FAECES HARD	15.268	2.753	84.681
EXERCISE TOLERANCE DECREASED	14.435	3.958	52.648
FAECAL INCONTINENCE	14.247	2.389	84.979
PRODUCT AVAILABILITY ISSUE	14.234	1.762	115.001
BLOOD LOSS ANAEMIA	14.203	3.14	64.243
SLOW SPEECH	14.134	1.427	139.952
SCROTAL PAIN	14.079	2.272	87.238
SPINAL COMPRESSION FRACTURE	14.061	2.069	95.572
COLOSTOMY	13.922	2.189	88.552
FURUNCLE	13.855	2.321	82.714
ABDOMINAL RIGIDITY	13.765	4.589	41.292
ORAL SURGERY	13.65	1.549	120.293
SKIN HYPERTROPHY	13.564	1.512	121.67
ARTERIOVENOUS FISTULA	13.491	1.535	118.556
MOUTH SWELLING	13.411	1.537	116.973
COMA HEPATIC	13.186	4.69	37.073
PLATELET COUNT INCREASED	12.995	1.656	101.976
REHABILITATION THERAPY	12.847	1.164	141.741
BLOOD CALCIUM INCREASED	12.843	1.164	141.7
SKIN WOUND	12.408	1.989	77.409
MUSCLE FATIGUE	12.264	1.433	104.997
VASCULAR PAIN	12.076	1.052	138.59
GROIN INFECTION	11.981	1.124	127.741
COORDINATION ABNORMAL	11.893	2.846	49.693
BASAL CELL CARCINOMA	11.774	2.391	57.982
VULVOVAGINAL MYCOTIC INFECTION	11.689	1.118	122.235
FACIAL PAIN	11.381	2.039	63.523
ORAL DISORDER	11.254	2.002	63.261
SKIN WARM	11.205	2.868	43.771
RETCHING	10.808	3.235	36.115
SCHIZOPHRENIA	10.703	1.088	105.288
EYE IRRITATION	10.555	1.125	99.053
APHAGIA	10.418	4.421	24.549
RASH ERYTHEMATOUS	10.288	3.84	27.558
HEPATORENAL FAILURE	10.138	2.093	49.112
EYE PAIN	9.654	2.027	45.988
HYPERSPLENISM	9.642	1.738	53.499
MICTURITION DISORDER	9.636	1.539	60.326
PARKINSON S DISEASE	9.632	1.479	62.741
ADRENAL NEOPLASM	9.631	9.264	10.013
LIP DRY	9.427	2.656	33.459
BLOOD TEST ABNORMAL	8.919	3.696	21.525
THROAT LESION	8.84	1.05	74.411
FREQUENT BOWEL MOVEMENTS	8.833	4.461	17.492
ABASIA	8.722	4.39	17.329
BILE DUCT OBSTRUCTION	8.545	2.429	30.065
EAR SWELLING	8.349	2.281	30.562
WRONG TECHNIQUE IN PRODUCT USAGE PROCESS	8.338	2.608	26.662
SKIN BURNING SENSATION	8.172	2.441	27.362
CHRONIC HEPATIC FAILURE	8.031	1.012	63.759
CEREBELLAR INFARCTION	8.027	1.067	60.416
HEPATIC CYST	7.989	1.773	36
NODULE	7.713	2.238	26.576
DISEASE COMPLICATION	7.593	2.117	27.24
PRE EXISTING CONDITION IMPROVED	7.529	2.717	20.859
ANAL ULCER	7.345	1.338	40.318
TONGUE ULCERATION	7.18	3.041	16.952
PARALYSIS	7.099	1.476	34.143
DEFAECATION URGENCY	7.072	1.04	48.109
LOSS OF PERSONAL INDEPENDENCE IN DAILY ACTIVITIES	7.064	3.715	13.434
ADRENAL CARCINOMA	7.064	2.106	23.695
BLINDNESS	7.057	1.981	25.146
NECROSIS	6.964	1.62	29.942
METASTASES TO ABDOMINAL CAVITY	6.961	1.495	32.407
EMOTIONAL DISTRESS	6.946	1.007	47.93
IMPAIRED SELF CARE	6.931	1.748	27.487
ORGAN FAILURE	6.805	1.425	32.509
RASH PAPULAR	6.735	2.469	18.374
VARICOSE VEIN	6.685	2.297	19.462
ABNORMAL LOSS OF WEIGHT	6.583	2.538	17.074
CYST	6.55	1.353	31.718
WOUND SECRETION	6.543	1.396	30.668
BLOOD BLISTER	6.529	2.167	19.671
BEDRIDDEN	6.496	2.726	15.482
POST PROCEDURAL INFECTION	6.425	1.215	33.989
RALES	6.424	1.168	35.34
HALLUCINATION VISUAL	6.423	1.276	32.34
HYPOCOAGULABLE STATE	6.423	2.446	16.866
BLOOD VISCOSITY DECREASED	6.42	6.176	6.675
BACTERIAL DIARRHOEA	6.42	6.175	6.675
APATHY	6.367	2.18	18.595
MOUTH ULCERATION	6.338	2.427	16.554
OCCULT BLOOD POSITIVE	6.336	1.259	31.89
YELLOW SKIN	6.178	2.813	13.568
TUMOUR EMBOLISM	6.149	1.781	21.232
DRY THROAT	6.11	1.333	27.999
FEELING HOT	6.02	2.762	13.118
DRY EYE	5.94	1.227	28.747
INCORRECT PRODUCT ADMINISTRATION DURATION	5.891	1.662	20.879
CYSTITIS	5.825	1.689	20.095
TUMOUR MARKER INCREASED	5.776	2.705	12.334
TOOTH FRACTURE	5.75	1.527	21.652
PROTHROMBIN TIME PROLONGED	5.601	1.614	19.434
PHARYNGEAL OEDEMA	5.601	1.074	29.22
BLOOD GLUCOSE FLUCTUATION	5.597	1.117	28.052
BLOOD URINE PRESENT	5.57	2.481	12.504
PHOTOSENSITIVITY REACTION	5.507	1.581	19.185
SCAB	5.411	1.727	16.949
HAEMATOCRIT DECREASED	5.405	1.251	23.348
SYNCOPE	5.405	2.571	11.361
PHARYNGEAL SWELLING	5.351	1.502	19.069
WHITE BLOOD CELL COUNT INCREASED	5.336	2.081	13.68
GAIT INABILITY	5.323	2.979	9.51
PROCEDURAL PAIN	5.291	1.145	24.452
LOCALISED OEDEMA	5.247	1.286	21.412
ABDOMINAL LYMPHADENOPATHY	5.246	1.855	14.836
AMNESIA	5.216	2.05	13.271
MONOPLEGIA	5.202	1.147	23.592
PRURITUS ALLERGIC	5.202	3.167	8.547
VERTIGO	5.178	2.464	10.882
METASTASES TO LYMPH NODES	5.149	2.727	9.721
GASTROENTERITIS VIRAL	5.124	1.227	21.399
MUSCLE ATROPHY	5.091	1.017	25.491
POOR QUALITY SLEEP	5.011	1.575	15.949
TUMOUR INVASION	4.997	1.472	16.967
GENITAL RASH	4.936	1.086	22.433
PULMONARY CAVITATION	4.913	1.047	23.058
HEPATOCELLULAR CARCINOMA	4.903	4.273	5.625
METASTASES TO SPINE	4.855	1.964	12.005
FEEDING DISORDER	4.841	2.983	7.855
BLOOD CHLORIDE INCREASED	4.815	4.631	5.006
BLOOD UREA DECREASED	4.815	4.631	5.006
DRUG DOSE OMISSION	4.798	3.043	7.564
PALMAR PLANTAR ERYTHRODYSAESTHESIA SYNDROME	4.657	3.901	5.56
OCULAR ICTERUS	4.647	1.832	11.787
ORAL DISCOMFORT	4.619	1.512	14.11
ALPHA 1 FOETOPROTEIN INCREASED	4.612	3.036	7.007
PHARYNGEAL OPERATION	4.587	1.995	10.545
BLISTER	4.581	3.468	6.05
LIMB DISCOMFORT	4.508	1.771	11.474
URINARY INCONTINENCE	4.439	1.455	13.539
METASTASES TO CENTRAL NERVOUS SYSTEM	4.425	1.877	10.434
RASH GENERALISED	4.399	2.035	9.509
FLUID INTAKE REDUCED	4.328	2.124	8.821
THERMAL BURN	4.327	1.005	18.629
HEPATIC STEATOSIS	4.325	1.132	16.529
IMMUNODEFICIENCY	4.318	1.201	15.522
BLOOD COUNT ABNORMAL	4.309	1.244	14.923
BLADDER DISORDER	4.283	3.893	4.713
NUCLEAR MAGNETIC RESONANCE IMAGING	4.28	4.117	4.45
APHONIA	4.278	1.231	14.868
FLANK PAIN	4.204	1.043	16.947
PROTEIN INDUCED BY VITAMIN K ABSENCE OR ANTAGONIST II INCREASED	4.196	1.092	16.128
SKIN ULCER HAEMORRHAGE	4.176	1.151	15.149
ABDOMINAL CAVITY DRAINAGE	4.158	1.531	11.298
CHROMATURIA	4.149	2.028	8.489
SALIVA ALTERED	4.13	3.962	4.305
BLOOD POTASSIUM DECREASED	4.126	1.957	8.702
ELECTROCARDIOGRAM QT PROLONGED	4.118	1.055	16.074
GASTRIC INFECTION	4.049	1.024	16.006
HOSPITALISATION	4.035	3.082	5.283
RED BLOOD CELL COUNT DECREASED	4.032	1.574	10.334
HAEMATEMESIS	3.997	2.656	6.017
ABDOMINAL ABSCESS	3.989	1.2	13.258
DYSURIA	3.935	1.997	7.75
BLOOD GLUCOSE DECREASED	3.904	2.037	7.481
HEPATIC CANCER	3.895	2.903	5.226
PAIN OF SKIN	3.887	2.394	6.312
DRY SKIN	3.855	2.926	5.079
NASAL OEDEMA	3.852	3.705	4.005
ALOPECIA	3.809	2.904	4.997
MULTI ORGAN FAILURE	3.808	1.453	9.979
SKIN EXFOLIATION	3.763	2.727	5.193
ERYTHEMA	3.737	2.75	5.079
MEMORY IMPAIRMENT	3.675	1.621	8.33
GAMMA GLUTAMYLTRANSFERASE INCREASED	3.642	1.898	6.988
BLOOD PRESSURE SYSTOLIC INCREASED	3.613	1.688	7.733
ANAL FISSURE	3.593	1.008	12.803
LYMPHADENOPATHY	3.589	1.48	8.701
ABDOMINAL PAIN LOWER	3.52	1.262	9.816
HAEMORRHOIDS	3.52	1.714	7.23
SPEECH DISORDER	3.51	1.808	6.815
RASH PRURITIC	3.493	1.916	6.369
NEOPLASM	3.478	1.368	8.843
HAEMATOCHEZIA	3.446	2.31	5.141
FEELING COLD	3.443	1.143	10.377
SKIN LESION	3.433	1.975	5.967
BLOOD UREA INCREASED	3.429	1.21	9.718
PAIN IN EXTREMITY	3.402	2.715	4.261
FAECES DISCOLOURED	3.349	2.051	5.469
ABDOMINAL PAIN UPPER	3.344	2.628	4.255
METASTASES TO LIVER	3.327	1.299	8.519
BURNING SENSATION	3.314	1.953	5.624
NIGHT SWEATS	3.311	1.316	8.33
CACHEXIA	3.309	1.282	8.541
DEPRESSED LEVEL OF CONSCIOUSNESS	3.3	1.513	7.194
HEPATIC CANCER METASTATIC	3.289	1.345	8.044
PALPITATIONS	3.286	1.533	7.044
METASTASES TO LUNG	3.254	2.308	4.588
METASTASES TO PERITONEUM	3.216	1.67	6.193
SENSATION OF HEAVINESS	3.211	1.647	6.259
BRONCHIAL OBSTRUCTION	3.21	1.273	8.094
DIASTOLIC HYPERTENSION	3.21	3.088	3.337
SEROTONIN SYNDROME	3.21	3.088	3.337
LIPOGRANULOMA	3.21	3.088	3.337
URINARY BLADDER HAEMORRHAGE	3.21	1.273	8.094
BLOOD PRESSURE IMMEASURABLE	3.21	3.088	3.337
ANKLE FRACTURE	3.21	3.088	3.337
SUBCUTANEOUS EMPHYSEMA	3.21	3.087	3.337
HYPERTONIA	3.21	3.087	3.337
HAEMORRHAGIC EROSIVE GASTRITIS	3.21	3.087	3.337
GALLBLADDER ENLARGEMENT	3.21	3.087	3.337
GALLBLADDER ABSCESS	3.21	3.087	3.337
SEXUAL DYSFUNCTION	3.21	3.087	3.337
GENERALISED TONIC CLONIC SEIZURE	3.21	3.087	3.337
AORTIC VALVE SCLEROSIS	3.21	3.087	3.337
PENILE CANCER	3.21	3.087	3.337
PRODUCTIVE COUGH	3.205	1.596	6.435
SURGERY	3.191	1.387	7.338
PERIPHERAL SWELLING	3.181	2.268	4.463
COMA	3.176	1.542	6.545
HYPERKERATOSIS	3.173	2.12	4.75
MUSCLE SPASMS	3.166	2.186	4.585
THERAPEUTIC EMBOLISATION	3.153	1.062	9.363
MOBILITY DECREASED	3.146	1.809	5.469
GAIT DISTURBANCE	3.139	2.283	4.317
HICCUPS	3.117	1.417	6.857
ABDOMINAL DISTENSION	3.099	2.276	4.22
THERAPY CESSATION	3.095	1.137	8.427
UNEVALUABLE EVENT	3.07	1.503	6.272
BLOOD ALBUMIN DECREASED	3.055	1.718	5.43
EASTERN COOPERATIVE ONCOLOGY GROUP PERFORMANCE STATUS WORSENED	3.048	1.191	7.8
ACTIVITIES OF DAILY LIVING IMPAIRED	3.044	1.327	6.98
HYPOPHAGIA	3.042	1.631	5.672
HYPERSOMNIA	3.037	1.522	6.061
CONTUSION	3.019	1.562	5.835
ASTHENIA	3.017	2.583	3.524
FOOD REFUSAL	3.001	1.52	5.925
SWELLING	2.983	1.311	6.788
BLOOD GLUCOSE INCREASED	2.982	1.64	5.422
ORAL PAIN	2.976	1.863	4.753
APHASIA	2.969	1.528	5.767
ARRHYTHMIA	2.962	1.09	8.049
METASTASIS	2.947	1.347	6.448
ADVERSE DRUG REACTION	2.945	1.934	4.485
TOOTHACHE	2.925	1.075	7.958
EATING DISORDER	2.918	1.724	4.938
HAEMOGLOBIN DECREASED	2.885	1.903	4.374
GASTRIC DISORDER	2.873	1.177	7.013
HYPERAESTHESIA	2.872	1.11	7.433
HEPATECTOMY	2.865	1.113	7.377
HEART RATE INCREASED	2.849	1.591	5.101
METASTASES TO ADRENALS	2.835	1.28	6.278
GASTRIC HAEMORRHAGE	2.8	1.282	6.115
ABDOMINAL PAIN	2.791	2.301	3.386
LARYNGEAL OEDEMA	2.784	1.012	7.653
UNDERDOSE	2.777	1.378	5.596
LIMB INJURY	2.76	1.136	6.704
PRODUCT DOSE OMISSION	2.748	1.418	5.325
METASTASES TO BONE	2.692	1.697	4.269
LOSS OF CONSCIOUSNESS	2.683	1.558	4.619
DIARRHOEA	2.68	2.404	2.987
FALL	2.677	1.827	3.923
RENAL ARTERY STENOSIS	2.675	1.005	7.118
WEIGHT DECREASED	2.665	2.225	3.193
AMMONIA INCREASED	2.648	1.858	3.775
BLOOD POTASSIUM INCREASED	2.644	1.349	5.18
CHOLELITHIASIS	2.633	1.033	6.711
PALMOPLANTAR KERATODERMA	2.603	1.363	4.97
DECREASED APPETITE	2.6	2.277	2.97
HALLUCINATION	2.584	1.083	6.166
SKIN FISSURES	2.568	1.307	5.045
DYSLALIA	2.568	1.283	5.141
MYALGIA	2.546	1.524	4.253
CHEST PAIN	2.54	1.806	3.574
PERIORBITAL HAEMATOMA	2.497	1.347	4.629
DEVICE FAILURE	2.497	1.347	4.629
HAEMOPTYSIS	2.481	1.461	4.213
LETHARGY	2.469	1.393	4.379
ORAL MUCOSAL BLISTERING	2.465	1.214	5.005
SWELLING FACE	2.465	1.087	5.59
OROPHARYNGEAL PAIN	2.462	1.511	4.013
MUSCULOSKELETAL PAIN	2.462	1.434	4.228
GINGIVAL BLEEDING	2.462	1.361	4.453
DYSSTASIA	2.461	1.2	5.044
INFLAMMATION	2.45	1.113	5.392
DERMATITIS PSORIASIFORM	2.441	1.184	5.031
INTERNAL HAEMORRHAGE	2.433	1.17	5.059
DYSPNOEA	2.428	1.933	3.051
SQUAMOUS CELL CARCINOMA OF LUNG	2.407	2.316	2.503
PULMONARY HILUM MASS	2.407	2.316	2.503
AGEUSIA	2.406	1.231	4.702
SQUAMOUS CELL CARCINOMA OF SKIN	2.366	1.028	5.447
COUGH	2.366	1.723	3.247
ULCER	2.322	1.007	5.354
HYPOPHOSPHATAEMIA	2.302	1.042	5.083
SKIN DISORDER	2.301	1.297	4.08
INTRA ABDOMINAL FLUID COLLECTION	2.298	1.173	4.501
LABORATORY TEST ABNORMAL	2.297	1.339	3.94
PARANASAL SINUS HYPERSECRETION	2.293	2.205	2.384
BLOOD SODIUM DECREASED	2.288	1.123	4.662
MALAISE	2.272	1.774	2.91
GLOSSODYNIA	2.237	1.222	4.098
SUSPECTED COUNTERFEIT PRODUCT	2.234	1.062	4.697
FLUSHING	2.212	1.034	4.731
TUMOUR RUPTURE	2.195	1.019	4.728
CONDITION AGGRAVATED	2.173	1.397	3.378
RASH	2.172	1.803	2.618
HEADACHE	2.154	1.654	2.806
PRURITUS	2.15	1.701	2.717
DISORIENTATION	2.15	1.284	3.598
EMPHYSEMATOUS CYSTITIS	2.14	2.058	2.225
BLOOD PRESSURE INCREASED	2.107	1.698	2.613
JOINT SWELLING	2.105	1.201	3.692
TOOTH LOSS	2.097	1.29	3.412
ABDOMINAL DISCOMFORT	2.048	1.408	2.978
DYSPHONIA	2.043	1.555	2.684
NAUSEA	2.039	1.752	2.373
MELAENA	2.036	1.252	3.312
FATIGUE	2.021	1.782	2.291
DECREASED INTEREST	2.006	1.93	2.086
ORAL PUSTULE	2.006	1.516	2.654

## Sheet: Table S1b - Regorafenib
Suppl 1b: Full list of strong signals for regorafenib
Regorafenib	OddsRatioEst	ROR_LowerCI	ROR_UpperCI
RETINAL ARTERY OCCLUSION	73.473	7.564	713.673
HAEMORRHAGE URINARY TRACT	68.988	6.247	761.912
NASAL OBSTRUCTION	63.592	5.51	733.92
GALLBLADDER PAIN	61.254	3.826	980.575
INCREASED UPPER AIRWAY SECRETION	55.374	4.874	629.088
EXOPHTHALMOS	55.08	3.441	881.734
BACK DISORDER	55.043	3.438	881.149
ORAL HERPES	49.796	4.51	549.859
SKIN WEEPING	47.81	4.319	529.267
SPINAL LAMINECTOMY	45.89	2.867	734.613
PROTEIN INDUCED BY VITAMIN K ABSENCE OR ANTAGONIST II INCREASED	39.902	10.195	156.167
PRODUCT COMMUNICATION ISSUE	36.752	2.296	588.33
ANGINA UNSTABLE	36.687	9.154	147.033
METASTASES TO ABDOMINAL CAVITY	33.777	6.103	186.933
SPINAL OPERATION	33.696	3.041	373.378
SKIN SWELLING	33.696	2.105	539.418
LIMB MASS	33.696	2.608	435.331
BLOOD PHOSPHORUS DECREASED	30.626	1.913	490.269
CHEST INJURY	28.696	2.598	316.923
FEELING OF BODY TEMPERATURE CHANGE	28.613	2.776	294.935
HYPERSPLENISM	27.611	3.611	211.154
ATRIAL FLUTTER	27.593	2.346	324.608
NONINFECTIVE GINGIVITIS	27.593	2.172	350.497
PHARYNGEAL SWELLING	27.555	3.673	206.738
SCROTAL ULCER	27.539	1.72	440.856
EXPIRED PRODUCT ADMINISTERED	27.521	3.668	206.5
THINKING ABNORMAL	27.25	2.127	349.175
SENSITIVE SKIN	26.798	2.22	323.502
VITH NERVE PARALYSIS	26.251	21.213	32.485
TUMOUR EXCISION	24.49	2.122	282.643
RIB FRACTURE	23.769	7.279	77.619
EYE DISCHARGE	23.608	7.345	75.874
LISTLESS	22.969	1.435	367.693
BILE DUCT OBSTRUCTION	22.297	4.614	107.746
METASTASES TO THORAX	21.424	1.338	342.957
PRODUCT USE COMPLAINT	21.225	1.813	248.517
DYSKINESIA	20.747	1.873	229.771
CHANGE OF BOWEL HABIT	20.576	1.813	233.594
LIP PAIN	20.217	1.719	237.832
ACCIDENT	20.217	1.435	284.858
CAPILLARY LEAK SYNDROME	20.054	14.792	27.188
WOUND HAEMORRHAGE	19.708	1.231	315.497
SCRATCH	19.625	2.001	192.447
PERFORATION	19.129	2.169	168.689
BLOOD CHLORIDE DECREASED	18.457	1.486	229.234
FAECAL INCONTINENCE	18.39	1.369	247.09
TOXIC ENCEPHALOPATHY	18.375	1.664	202.933
METASTASES TO ABDOMINAL WALL	18.371	1.908	176.876
BRONCHIAL OBSTRUCTION	18.359	2.1	160.536
NEPHROPATHY	18.359	2.1	160.536
ALBUMIN URINE PRESENT	18.355	1.147	293.834
PERITONEAL LESION	18.355	1.147	293.834
ORAL SURGERY	18.351	1.507	223.536
PERIPHERAL NERVE INJURY	18.347	1.59	211.752
SEXUAL DYSFUNCTION	18.34	16.953	19.84
PHAEOCHROMOCYTOMA	18.34	16.953	19.84
EROSIVE BALANITIS	18.34	16.953	19.84
PENILE DISCHARGE	18.34	16.953	19.84
THORACIC HAEMORRHAGE	18.34	16.953	19.84
DRY GANGRENE	18.34	16.953	19.84
IMMUNOSUPPRESSANT DRUG LEVEL INCREASED	18.34	1.146	293.584
DRUG ADMINISTRATION ERROR	17.164	1.743	169.02
ORAL DISORDER	17.073	1.694	172.065
OCULAR HYPERAEMIA	16.735	2.317	120.855
PRE EXISTING CONDITION IMPROVED	16.655	4.712	58.875
INCORRECT DOSAGE ADMINISTERED	16.354	1.526	175.307
ALPHA 1 FOETOPROTEIN ABNORMAL	16.23	2.674	98.514
DRY EYE	16.1	1.898	136.568
HAEMANGIOMA	15.935	1.643	154.578
TONGUE DISCOLOURATION	15.65	1.618	151.379
WOUND COMPLICATION	15.65	1.688	145.134
INCORRECT PRODUCT ADMINISTRATION DURATION	15.328	2.518	93.319
TRAUMATIC FRACTURE	15.03	2.496	90.517
SCIATICA	15.009	1.523	147.896
EPILEPSY	14.706	3.681	58.755
MALIGNANT NEOPLASM OF RENAL PELVIS	14.521	2.124	99.257
TONGUE EXFOLIATION	13.769	1.247	152.067
METASTASES TO EYE	13.769	1.216	155.895
METASTASES TO HEART	13.111	1.346	127.691
MONOCYTE COUNT INCREASED	13.008	1.056	160.293
HAEMORRHAGIC ANAEMIA	12.254	1.104	136.006
DECREASED ACTIVITY	12.168	3.733	39.665
GASTROINTESTINAL MOTILITY DISORDER	11.98	3.037	47.261
METASTASES TO ADRENALS	11.96	4.471	31.996
METASTASES TO PERITONEUM	11.873	3.678	38.324
HYPERPYREXIA	11.23	1.327	95.006
HEPATIC CYTOLYSIS	11.028	2.489	48.856
CARCINOEMBRYONIC ANTIGEN INCREASED	11.022	1.04	116.808
METASTASES TO SPINE	10.955	3.794	31.633
METASTASES TO LYMPH NODES	10.763	4.771	24.279
PHYSICAL DECONDITIONING	10.686	2.395	47.686
CARBOHYDRATE ANTIGEN 19 9 INCREASED	10.611	1.576	71.433
HEPATOCELLULAR CARCINOMA	10.455	8.61	12.695
URINARY INCONTINENCE	10.327	2.011	53.033
LOWER RESPIRATORY TRACT CONGESTION	10.013	4.058	24.709
BILE DUCT STONE	9.992	1.162	85.911
PLATELET COUNT INCREASED	9.915	1.124	87.464
METASTASES TO PLEURA	9.725	1.46	64.761
INCOHERENT	9.197	1.663	50.868
TUMOUR INVASION	9.184	1.563	53.978
ANAL ULCER	9.181	1.011	83.374
SINUS TACHYCARDIA	9.173	1.443	58.321
TUMOUR MARKER INCREASED	9.128	3.248	25.654
DEMENTIA	9.016	2.296	35.406
METASTASES TO LUNG	8.928	5.927	13.448
IMPAIRED DRIVING ABILITY	8.859	7.362	10.661
RETROPERITONEAL LYMPHADENOPATHY	8.788	1.337	57.758
TUMOUR EMBOLISM	8.788	2.079	37.149
FAECES SOFT	8.788	1.23	62.808
LYMPHADENOPATHY MEDIASTINAL	8.621	1.966	37.799
ALPHA 1 FOETOPROTEIN INCREASED	8.53	5.228	13.916
METASTASES TO LIVER	8.357	2.464	28.344
MUSCULOSKELETAL CHEST PAIN	8.329	2.327	29.81
ABNORMAL LOSS OF WEIGHT	8.23	2.249	30.117
RASH PAPULAR	8.208	1.922	35.048
APHONIA	8.089	1.87	34.992
NOCTURIA	8.063	1.19	54.608
BONE DISORDER	7.982	1.137	56.009
TONGUE ULCERATION	7.978	1.669	38.131
PALMAR PLANTAR ERYTHRODYSAESTHESIA SYNDROME	7.67	6.002	9.802
COLITIS ISCHAEMIC	7.647	1.091	53.586
GLOBULINS INCREASED	7.337	6.782	7.938
QUALITY OF LIFE DECREASED	6.786	1.172	39.281
KETOACIDOSIS	6.764	1.378	33.195
RASH ERYTHEMATOUS	6.752	1.745	26.118
METASTASES TO CENTRAL NERVOUS SYSTEM	6.618	2.288	19.147
CONTUSION	6.604	2.915	14.959
SLEEP DISORDER	6.581	1.111	38.99
COGNITIVE DISORDER	6.55	2.357	18.2
DYSSTASIA	6.5	2.266	18.643
ARTHROPATHY	6.372	4.164	9.75
TONGUE BLISTERING	6.357	1.16	34.855
METASTASES TO BONE	6.208	3.483	11.066
EAR DISORDER	6.116	5.654	6.617
GASTROINTESTINAL PAIN	6.029	1.244	29.216
RASH MACULO PAPULAR	5.973	2.438	14.634
UROSEPSIS	5.923	1.267	27.69
METASTASIS	5.608	2.06	15.267
SYSTEMIC INFLAMMATORY RESPONSE SYNDROME	5.513	1.91	15.916
IMPAIRED HEALING	5.502	2.024	14.951
RESPIRATORY DISORDER	5.444	1.277	23.213
CHILD PUGH TURCOTTE SCORE INCREASED	5.398	1.242	23.451
DYSPHONIA	5.312	3.679	7.669
BILIARY OBSTRUCTION	5.295	1.18	23.76
MARROW HYPERPLASIA	5.241	4.844	5.67
ROAD TRAFFIC ACCIDENT	5.233	2.757	9.932
ABASIA	5.085	1.325	19.513
LOSS OF PERSONAL INDEPENDENCE IN DAILY ACTIVITIES	5.039	1.96	12.957
ABNORMAL BEHAVIOUR	4.791	1.231	18.642
DISORGANISED SPEECH	4.586	1.144	18.378
HISTIOCYTOSIS HAEMATOPHAGIC	4.585	4.238	4.96
SKIN TOXICITY	4.576	1.522	13.755
NEUROPATHY PERIPHERAL	4.482	2.4	8.37
GLOSSODYNIA	4.481	1.596	12.58
SKIN FISSURES	4.366	1.704	11.183
NIGHT SWEATS	4.326	1.082	17.3
GASTROINTESTINAL TOXICITY	4.242	1.623	11.087
MEMORY IMPAIRMENT	4.193	1.03	17.069
DISORIENTATION	4.184	2.209	7.923
HAIR TEXTURE ABNORMAL	4.171	2.504	6.946
SEIZURE	4.083	1.636	10.186
BALANCE DISORDER	3.985	1.645	9.652
PAIN OF SKIN	3.918	1.888	8.131
LUNG INFECTION	3.914	1.002	15.293
BODY TEMPERATURE ABNORMAL	3.668	3.391	3.969
TESTICULAR HAEMORRHAGE	3.668	3.39	3.968
HEPATIC LESION	3.626	1.562	8.416
GAIT INABILITY	3.626	1.377	9.549
OFF LABEL USE	3.538	2.94	4.257
DRUG INTOLERANCE	3.518	1.746	7.091
DYSBACTERIOSIS	3.495	3.23	3.781
HEPATIC CANCER RECURRENT	3.484	1.076	11.281
SKIN EXFOLIATION	3.48	2.064	5.867
BONE NEOPLASM	3.335	2.002	5.554
ADVERSE DRUG REACTION	3.169	1.353	7.422
HEPATIC CANCER	3.134	1.983	4.952
C REACTIVE PROTEIN INCREASED	3.07	1.367	6.894
MYALGIA	3.063	1.47	6.382
GAIT DISTURBANCE	2.971	1.698	5.2
ERYTHEMA	2.956	1.766	4.947
IRON DEFICIENCY	2.935	1.871	4.606
THROAT IRRITATION	2.881	1.08	7.683
MYELOSUPPRESSION	2.813	1.582	5.005
BLOOD ALBUMIN DECREASED	2.762	1.26	6.054
GENERAL PHYSICAL HEALTH DETERIORATION	2.693	1.697	4.273
COMA	2.657	1.037	6.808
SKIN ATROPHY	2.621	2.423	2.835
PNEUMONIA PNEUMOCOCCAL	2.621	2.423	2.835
HEPATIC CANCER STAGE III	2.62	2.422	2.835
DECREASED APPETITE	2.604	2.016	3.365
DRY SKIN	2.554	1.5	4.351
HYPOAESTHESIA	2.554	1.082	6.026
ALOPECIA	2.481	1.553	3.964
BRONCHITIS	2.472	1.024	5.971
PAIN IN EXTREMITY	2.468	1.607	3.792
BLISTER	2.442	1.5	3.976
HOSPITALISATION	2.41	1.337	4.343
WEIGHT DECREASED	2.376	1.705	3.31
FALL	2.37	1.187	4.734
ABDOMINAL PAIN UPPER	2.349	1.492	3.697
CHEST WALL ABSCESS	2.292	2.119	2.48
METASTASES TO SOFT TISSUE	2.292	2.119	2.48
MUSCLE SPASMS	2.254	1.113	4.566
DIARRHOEA	2.205	1.802	2.698
ASTHENIA	2.2	1.632	2.966
BACK PAIN	2.093	1.239	3.536
MALAISE	2.041	1.379	3.019

## Sheet: Table S1c - Lenvatinib
Suppl 1c: Full list of strong signals for lenvatinib
Lenvatinib	OddsRatioEst	ROR_LowerCI	ROR_UpperCI
INTRACRANIAL ANEURYSM	76.706	9.204	639.277
FOOD INTOLERANCE	74.311	9.29	594.4
BLOOD CALCIUM INCREASED	58.084	52.43	64.349
POLYCYTHAEMIA	58.084	7.063	477.664
PERICORONITIS	55.758	53.806	57.78
ANGINA UNSTABLE	41.783	4.001	436.336
BLOOD URIC ACID DECREASED	32.494	31.356	33.674
HAEMOGLOBIN INCREASED	30.57	3.445	271.254
RENAL TUBULAR INJURY	27.86	3.718	208.785
GALLBLADDER ABSCESS	27.851	2.524	307.272
THORACIC HAEMORRHAGE	27.851	26.875	28.861
SKIN EROSION	24.389	3.254	182.776
SOLAR LENTIGO	24.015	2.954	195.223
SCROTAL EXFOLIATION	22.064	1.38	352.892
BRONCHIECTASIS	20.891	1.812	240.87
SPINAL COMPRESSION FRACTURE	19.175	3.436	107.022
CREATININE RENAL CLEARANCE DECREASED	18.581	3.52	98.073
SYSTOLIC HYPERTENSION	18.577	1.853	186.258
FIBULA FRACTURE	18.569	13.107	26.307
OSTEOLYSIS	18.565	17.915	19.239
NEUROGENIC BLADDER	18.565	1.161	296.93
COOMBS INDIRECT TEST POSITIVE	18.565	17.915	19.239
DAIRY INTOLERANCE	18.565	17.915	19.239
VESSEL PUNCTURE SITE BRUISE	18.565	17.915	19.239
CARDIAC VALVE DISEASE	18.565	1.683	204.825
POSTOPERATIVE WOUND INFECTION	18.565	2.321	148.498
DERMO HYPODERMITIS	18.565	17.915	19.239
MENINGORRHAGIA	18.565	17.915	19.239
ANEURYSM	18.079	2.893	112.986
HAEMORRHAGIC ASCITES	16.594	4.191	65.703
BRONCHIAL FISTULA	16.259	2.783	94.994
ABDOMINAL WALL ABSCESS	16.247	1.461	180.717
DIEULAFOY S VASCULAR MALFORMATION	16.247	1.414	186.655
TONSILLITIS	15.93	3.872	65.539
HUMERUS FRACTURE	13.93	1.961	98.932
PARKINSON S DISEASE	13.927	1.208	160.578
TRACHEO OESOPHAGEAL FISTULA	13.925	2.072	93.588
GRANULOCYTOPENIA	13.923	2.809	69.016
MUCOCUTANEOUS DISORDER	11.607	11.2	12.028
VASCULITIC RASH	10.445	8.918	12.234
ASTHENOPIA	9.825	1.403	68.778
COLITIS ISCHAEMIC	9.68	1.725	54.304
PORTOPULMONARY HYPERTENSION	9.283	1.012	85.129
CEREBRAL ASPERGILLOSIS	9.282	8.957	9.619
HAEMOCHROMATOSIS	9.281	8.956	9.618
BILIARY FISTULA	7.669	2.367	24.847
AORTIC DISSECTION	7.433	2.335	23.666
GALLBLADDER RUPTURE	7.354	1.338	40.405
EPILEPSY	7.123	2.047	24.792
FAECES SOFT	7.073	1.217	41.11
DIVERTICULAR PERFORATION	6.964	1.236	39.245
SCROTAL ULCER	6.962	1.74	27.854
MENINGIOMA	6.961	6.718	7.214
PHARYNGEAL HAEMORRHAGE	6.961	3.125	15.508
RETCHING	6.45	1.518	27.404
THYROID HORMONES DECREASED	6.337	1.276	31.469
INCOHERENT	6.248	1.724	22.642
MIGRAINE	6.2	1.129	34.055
ELECTROCARDIOGRAM QT PROLONGED	6.103	2.252	16.534
TASTE DISORDER	6.063	3.208	11.456
URINARY INCONTINENCE	6.051	1.734	21.111
MICTURITION URGENCY	5.575	1.364	22.78
DROOLING	5.57	1.392	22.283
BILIARY COLIC	5.515	2.598	11.71
APHONIA	5.168	1.647	16.218
GALLBLADDER DISORDER	5.157	1.632	16.298
INFECTIOUS PLEURAL EFFUSION	5.157	2.029	13.103
C REACTIVE PROTEIN INCREASED	5.038	2.942	8.627
ORAL DISCOMFORT	4.902	1.644	14.618
CYSTITIS	4.774	1.187	19.194
BRONCHIAL HAEMORRHAGE	4.641	4.478	4.809
HEPATITIS VIRAL	4.64	4.478	4.809
EYE MOVEMENT DISORDER	4.64	4.478	4.809
MILLER FISHER SYNDROME	4.64	4.478	4.809
ANAL PRURITUS	4.64	4.478	4.809
GRAFT VERSUS HOST DISEASE IN LIVER	4.64	4.478	4.809
ILIAC ARTERY OCCLUSION	4.64	4.478	4.809
HEPATIC INFARCTION	4.412	1.078	18.057
AMMONIA INCREASED	4.278	3.196	5.725
CHONDROCALCINOSIS PYROPHOSPHATE	4.097	1.023	16.413
DECREASED ACTIVITY	4.013	1.316	12.239
BRADYCARDIA	3.963	1.071	14.661
CHOLECYSTITIS	3.926	2.129	7.242
ILEUS	3.792	1.375	10.457
INJECTION SITE EXTRAVASATION	3.713	2.294	6.009
AMNESIA	3.343	1.371	8.151
DYSARTHRIA	3.262	1.251	8.504
INTRA ABDOMINAL HAEMORRHAGE	3.254	1.256	8.429
MEMORY IMPAIRMENT	3.172	1.423	7.068
URETERIC OBSTRUCTION	3.094	2.986	3.206
MEDICAL DEVICE SITE INFECTION	3.094	2.985	3.206
BASAL CELL CARCINOMA	3.094	1.389	6.892
MALAISE	3.053	2.456	3.794
COGNITIVE DISORDER	3.003	1.231	7.327
BLOOD THYROID STIMULATING HORMONE INCREASED	2.96	1.338	6.549
DUODENAL ULCER HAEMORRHAGE	2.808	1.089	7.241
DISORIENTATION	2.609	1.437	4.735
HAEMATEMESIS	2.602	1.682	4.025
DECREASED APPETITE	2.588	2.27	2.95
BLOOD POTASSIUM INCREASED	2.581	1.2	5.551
LETHARGY	2.549	1.441	4.51
PROTEIN URINE PRESENT	2.471	1.123	5.435
BLOOD PRESSURE FLUCTUATION	2.43	1.398	4.224
DRY MOUTH	2.395	1.451	3.952
HYPERSOMNIA	2.355	1.092	5.078
BLOOD PRESSURE INCREASED	2.332	1.903	2.857
LIVER CARCINOMA RUPTURED	2.329	1.324	4.094
DEFAECATION URGENCY	2.321	2.011	2.678
NECROTISING BRONCHIOLITIS	2.321	2.239	2.405
HEPATITIS E	2.32	2.239	2.405
ARTHROPOD BITE	2.32	2.239	2.404
INFLAMMATORY BOWEL DISEASE	2.32	2.239	2.404
ANGIOGRAM	2.32	2.239	2.404
INABILITY TO AFFORD MEDICATION	2.32	2.239	2.404
DEHYDRATION	2.306	1.831	2.905
TUMOUR HAEMORRHAGE	2.276	1.644	3.149
GAIT INABILITY	2.275	1.172	4.416
BLOOD SODIUM DECREASED	2.25	1.106	4.58
LACUNAR INFARCTION	2.241	1.163	4.32
CEREBRAL INFARCTION	2.215	1.466	3.347
MALIGNANT NEOPLASM PROGRESSION	2.202	1.854	2.614
HYPERTENSIVE CRISIS	2.182	1.405	3.387
DYSPHONIA	2.177	1.624	2.919
CONFUSIONAL STATE	2.09	1.55	2.819
LOSS OF CONSCIOUSNESS	2.05	1.147	3.662
HAEMOPTYSIS	2.005	1.048	3.837

## Sheet: Table S1d - Cabozantinib
Suppl 1d: Full list of strong signals for cabozantinib
Cabozantinib	OddsRatioEst	ROR_LowerCI	ROR_UpperCI
MOOD SWINGS	104.519	11.855	921.444
TUMOUR MARKER DECREASED	48.893	3.056	782.185
VARICOSE ULCERATION	48.836	3.053	781.268
ANAL PRURITUS	48.836	3.053	781.268
PRODUCT DISPENSING ERROR	39.082	3.632	420.601
SKIN HAEMORRHAGE	35.662	3.228	393.953
PENILE OEDEMA	32.576	2.036	521.144
PELVIC PAIN	32.576	2.036	521.144
PARANASAL SINUS HYPERSECRETION	27.954	2.533	308.5
CARDIAC DISCOMFORT	26.438	2.723	256.72
PROSTATE INFECTION	26.079	2.363	287.799
PHARYNGEAL SWELLING	26.077	3.815	178.226
ARTERIAL RUPTURE	26.055	2.259	300.48
ALPHA 1 FOETOPROTEIN ABNORMAL	25.393	5.123	125.857
PRODUCT PRESCRIBING ISSUE	25.145	7.464	84.709
WEIGHT FLUCTUATION	25.038	5.363	116.891
SCROTAL EXFOLIATION	24.432	3.507	170.193
INTESTINAL METASTASIS	21.986	3.076	157.148
PNEUMONIA STREPTOCOCCAL	19.527	18.562	20.543
HAIR COLOUR CHANGES	18.956	5.359	67.059
SNEEZING	18.725	1.859	188.564
ADVERSE REACTION	18.155	2.64	124.852
SENSITIVE SKIN	17.606	1.844	168.135
DRY EYE	16.643	3.193	86.76
FAECES SOFT	16.197	2.816	93.155
INAPPROPRIATE SCHEDULE OF PRODUCT ADMINISTRATION	16.196	10.529	24.912
ORAL DISORDER	16.078	2.824	91.528
PRODUCT ADMINISTRATION ERROR	15.632	1.954	125.08
INTERCEPTED PRODUCT PRESCRIBING ERROR	14.652	1.955	109.839
RENAL ARTERY THROMBOSIS	13.96	1.245	156.542
TASTE DISORDER	13.547	7.56	24.275
FURUNCLE	13.543	1.945	94.275
METASTASES TO PANCREAS	13.027	1.354	125.323
SCROTAL DERMATITIS	12.563	2.032	77.675
PRODUCT DOSE OMISSION ISSUE	12.387	6.968	22.018
GENITAL RASH	11.898	3.471	40.778
SUNBURN	10.882	1.282	92.366
RETCHING	10.746	2.396	48.188
GLOMERULAR FILTRATION RATE DECREASED	10.53	1.151	96.355
PHOTOSENSITIVITY REACTION	10.476	1.193	92
THYROID HORMONES INCREASED	9.782	1.318	72.598
ORAL DISCOMFORT	8.797	3.276	23.622
DRUG INTOLERANCE	8.546	5.49	13.302
THYROID HORMONES DECREASED	8.002	1.536	41.674
AGEUSIA	7.864	4.228	14.628
ORAL HERPES	7.814	1.1	55.511
TOOTH DISORDER	7.637	2.929	19.912
BLOOD ALBUMIN INCREASED	6.976	1.12	43.452
FULL BLOOD COUNT DECREASED	6.726	2.446	18.495
CARDIAC VALVE VEGETATION	6.512	5.537	7.658
INTRACARDIAC MASS	6.512	5.537	7.658
GASTRIC FISTULA	6.509	6.187	6.847
BLINDNESS	6.31	1.308	30.437
ORAL CANDIDIASIS	6.082	1.51	24.497
WRONG TECHNIQUE IN PRODUCT USAGE PROCESS	5.958	1.923	18.458
APHONIA	5.909	1.715	20.358
ILLNESS	5.776	2.733	12.208
GLOSSITIS	5.686	1.276	25.333
WEIGHT ABNORMAL	5.431	1.209	24.403
RASH ERYTHEMATOUS	5.386	1.501	19.322
SKIN BURNING SENSATION	5.212	1.072	25.354
EUPHORIC MOOD	4.882	4.641	5.136
BODY TEMPERATURE FLUCTUATION	4.882	4.64	5.135
TONSILLAR HYPERTROPHY	4.881	4.64	5.135
DERMATITIS ACNEIFORM	4.817	1.767	13.133
WHITE BLOOD CELL COUNT INCREASED	4.758	1.585	14.284
ADVERSE DRUG REACTION	4.654	3.092	7.004
COMA HEPATIC	4.653	1.468	14.749
MALAISE	4.65	3.669	5.892
INTRACARDIAC THROMBUS	4.508	2.134	9.524
HYPOPNOEA	4.439	1.048	18.797
ORAL PAIN	4.208	2.518	7.031
APPETITE DISORDER	4.112	1.44	11.745
NO ADVERSE EVENT	4.019	2.328	6.937
PRESCRIBED UNDERDOSE	3.911	1.189	12.865
PRODUCT PRESCRIBING ERROR	3.85	1.245	11.907
PALMAR PLANTAR ERYTHRODYSAESTHESIA SYNDROME	3.663	2.943	4.558
MOUTH ULCERATION	3.64	1.277	10.375
RETROPERITONEAL HAEMORRHAGE	3.255	3.094	3.424
ORAL INFECTION	3.254	3.094	3.424
SKIN ULCER	3.077	1.876	5.046
MALIGNANT NEOPLASM PROGRESSION	3.063	2.543	3.689
GLOSSODYNIA	2.99	1.454	6.149
LIVER FUNCTION TEST ABNORMAL	2.976	1.494	5.926
BLOOD ALBUMIN DECREASED	2.943	1.569	5.521
ULCERATIVE GASTRITIS	2.911	2.093	4.048
DECREASED APPETITE	2.902	2.473	3.404
STOMATITIS	2.901	2.163	3.89
ANAL ULCER	2.79	2.274	3.423
DRY MOUTH	2.746	1.648	4.574
LIVER FUNCTION TEST INCREASED	2.69	1.54	4.701
VITAMIN B12 INCREASED	2.663	2.531	2.801
FAECAL VOLUME DECREASED	2.604	2.343	2.893
DIARRHOEA	2.581	2.251	2.959
FEEDING DISORDER	2.554	1.261	5.172
COELIAC DISEASE	2.441	2.32	2.568
BLISTER	2.432	1.711	3.455
IMPAIRED HEALING	2.313	1.207	4.433
GAIT INABILITY	2.281	1.033	5.035
ANAESTHETIC COMPLICATION CARDIAC	2.253	2.142	2.37
WOUND INFECTION PSEUDOMONAS	2.253	2.142	2.37
DISEASE PROGRESSION	2.245	1.767	2.854
SECRETION DISCHARGE	2.219	2.11	2.335
CONSTIPATION	2.185	1.667	2.864
SKIN HYPERTROPHY	2.168	2.061	2.281
FATIGUE	2.168	1.856	2.532
NAUSEA	2.109	1.745	2.549
BLOOD PRESSURE INCREASED	2.096	1.589	2.763
DIAPHRAGMATIC HERNIA	2.092	1.989	2.201
ALPHA 1 FOETOPROTEIN INCREASED	2.038	1.152	3.604
