# Supplementary material for: Strong Signals of Adverse Events in Tyrosine Kinase Inhibitor Therapy for Liver Cancer Treatment
Source: World J Oncol. 2026 Jan 4;17(2):223–36. doi: 10.14740/wjon2685 (PMC12978382; doi:10.14740/wjon2685)
Supplement: Suppl 2 — Full list of strong signals indicating critical outcomes for four TKI medications. [file wjon-17-02-223-s002.xlsx]

## Sheet: Table S2a - Sorafenib
Suppl 2a: Full list of strong signals indicating critical outcomes for sorafenib
Sorafenib	pct_sor
BACTERIAL DIARRHOEA	1
BLOOD CHLORIDE INCREASED	1
BLOOD PRESSURE IMMEASURABLE	1
EMPHYSEMATOUS CYSTITIS	1
EYE DISCHARGE	1
GASTRIC FISTULA	1
HAEMOGLOBIN INCREASED	1
HAEMORRHAGIC ASCITES	1
IMMUNOSUPPRESSANT DRUG LEVEL INCREASED	1
RETROPERITONEAL MASS	1
VITH NERVE PARALYSIS	1
CHRONIC HEPATIC FAILURE	0.75
ORGAN FAILURE	0.75
HEPATORENAL FAILURE	0.666667
SLOW SPEECH	0.666667
MULTI ORGAN FAILURE	0.571429
BLOOD ELECTROLYTES DECREASED	0.5
CATHETER SITE PAIN	0.5
EXOPHTHALMOS	0.5
HYPOCOAGULABLE STATE	0.5
ILLNESS	0.5
PULMONARY CAVITATION	0.5
CONDITION AGGRAVATED	0.446809
PROTHROMBIN TIME PROLONGED	0.428571
TASTE DISORDER	0.428571
EYE PAIN	0.4
INCORRECT PRODUCT ADMINISTRATION DURATION	0.4
PLATELET COUNT INCREASED	0.4
PURULENT DISCHARGE	0.4
SUSPECTED COUNTERFEIT PRODUCT	0.4
TUMOUR RUPTURE	0.35
CARDIAC DISCOMFORT	0.333333
DRY THROAT	0.333333
HYPERTENSIVE CRISIS	0.333333
INFECTIOUS PLEURAL EFFUSION	0.333333
LIP DRY	0.333333
PARKINSON S DISEASE	0.333333
SCROTAL PAIN	0.333333
UROSEPSIS	0.333333
BLOOD ALBUMIN DECREASED	0.310345
GENERAL PHYSICAL HEALTH DETERIORATION	0.305085
INTERNAL HAEMORRHAGE	0.294118
COORDINATION ABNORMAL	0.285714
YELLOW SKIN	0.277778
LOSS OF CONSCIOUSNESS	0.272727
WHITE BLOOD CELL COUNT INCREASED	0.272727
FEELING COLD	0.266667
MALIGNANT NEOPLASM PROGRESSION	0.26087
HYPOPHAGIA	0.258065
BLOOD THYROID STIMULATING HORMONE INCREASED	0.25
CHOLECYSTITIS	0.25
COLITIS ISCHAEMIC	0.25
DRY EYE	0.25
FAECES HARD	0.25
FAECES SOFT	0.25
GENERALISED ERYTHEMA	0.25
HEPATECTOMY	0.25
HEPATIC STEATOSIS	0.25
WOUND SECRETION	0.25
HEPATOCELLULAR CARCINOMA	0.24904
DEPRESSED LEVEL OF CONSCIOUSNESS	0.238095
PRODUCTIVE COUGH	0.238095
DISEASE PROGRESSION	0.230769
LIVER FUNCTION TEST ABNORMAL	0.227273
MALAISE	0.22619
HAEMOGLOBIN DECREASED	0.215686
METASTASES TO CENTRAL NERVOUS SYSTEM	0.214286
OCULAR ICTERUS	0.214286
TUMOUR HAEMORRHAGE	0.214286
PALPITATIONS	0.210526
MELAENA	0.209302
HAEMATEMESIS	0.205882
HAEMOPTYSIS	0.205128
ANAL ULCER	0.2
APHONIA	0.2
BRADYCARDIA	0.2
CYSTITIS	0.2
EXPIRED PRODUCT ADMINISTERED	0.2
FAECAL INCONTINENCE	0.2
GASTRIC HAEMORRHAGE	0.2
GLOBULINS INCREASED	0.2
HEPATIC LESION	0.2
HEMIANAESTHESIA	0.2
LOCALISED OEDEMA	0.2
LUNG INFECTION	0.2
METASTASES TO SPINE	0.2
MOBILITY DECREASED	0.2
MOUTH SWELLING	0.2
OSTEOLYSIS	0.2
PELVIC PAIN	0.2
SQUAMOUS CELL CARCINOMA OF SKIN	0.2
C REACTIVE PROTEIN INCREASED	0.190476
DYSPNOEA	0.188571
HEPATIC CANCER	0.188482
DYSSTASIA	0.1875
GAMMA GLUTAMYLTRANSFERASE INCREASED	0.1875
LIVER CARCINOMA RUPTURED	0.1875
SKIN WOUND	0.1875
MYALGIA	0.184211
BLOOD GLUCOSE DECREASED	0.181818
EASTERN COOPERATIVE ONCOLOGY GROUP PERFORMANCE STATUS WORSENED	0.181818
EATING DISORDER	0.181818
LIVER FUNCTION TEST INCREASED	0.181818
PALMOPLANTAR KERATODERMA	0.181818
SKIN BURNING SENSATION	0.181818
SYNCOPE	0.178571
PALMAR PLANTAR ERYTHRODYSAESTHESIA SYNDROME	0.178445
COMA HEPATIC	0.176471
SEIZURE	0.176471
FREQUENT BOWEL MOVEMENTS	0.172414
METASTASES TO BONE	0.170732
DYSPHONIA	0.169492
AORTIC DISSECTION	0.166667
HAEMATOCRIT DECREASED	0.166667
IMMUNODEFICIENCY	0.166667
RESPIRATORY DISORDER	0.166667
SKIN HYPERTROPHY	0.166667
TUMOUR EMBOLISM	0.166667
ASTHENIA	0.163842
BEDRIDDEN	0.16
FOOD REFUSAL	0.16
FEELING HOT	0.157895
CACHEXIA	0.153846
COUGH	0.153846
METASTASIS	0.153846
DECREASED APPETITE	0.150685
ABDOMINAL PAIN LOWER	0.142857
BLOOD GLUCOSE FLUCTUATION	0.142857
BLOOD SODIUM DECREASED	0.142857
EPILEPSY	0.142857
HEPATITIS CHOLESTATIC	0.142857
METASTASES TO PERITONEUM	0.142857
PHARYNGEAL HAEMORRHAGE	0.142857
SWELLING	0.142857
ULCER	0.142857
RASH	0.135338
GINGIVAL BLEEDING	0.133333
METASTASES TO LUNG	0.131579
COMA	0.130435
CONTUSION	0.129032
ABDOMINAL PAIN UPPER	0.128472
ABDOMINAL DISTENSION	0.12766
BLOOD UREA INCREASED	0.125
DYSARTHRIA	0.125
RASH PAPULAR	0.125
BACK PAIN	0.123288
FALL	0.121951
OROPHARYNGEAL PAIN	0.121212
METASTASES TO LYMPH NODES	0.12
ALOPECIA	0.119231
PERIPHERAL SWELLING	0.117647
PRODUCT DOSE OMISSION	0.117647
LIMB DISCOMFORT	0.115385
MUSCULOSKELETAL PAIN	0.115385
OFF LABEL USE	0.115124
ABDOMINAL PAIN	0.112299
DIARRHOEA	0.112235
ANAL FISSURE	0.111111
BLOOD BLISTER	0.111111
DECREASED ACTIVITY	0.111111
HEPATIC CANCER METASTATIC	0.111111
HICCUPS	0.111111
PRODUCT AVAILABILITY ISSUE	0.111111
TOOTHACHE	0.111111
HOSPITALISATION	0.108108
HAEMATOCHEZIA	0.107143
ARRHYTHMIA	0.105263
HYPERSOMNIA	0.105263
INFLAMMATION	0.105263
MOUTH ULCERATION	0.103448
FAECES DISCOLOURED	0.102041
CONSTIPATION	0.100629
HYPERAESTHESIA	0.1
RED BLOOD CELL COUNT DECREASED	0.1
MUSCLE SPASMS	0.0987654
ALPHA 1 FOETOPROTEIN INCREASED	0.0984848
ABASIA	0.0983607
BLOOD PRESSURE SYSTOLIC INCREASED	0.0952381
SPEECH DISORDER	0.0952381
LOSS OF PERSONAL INDEPENDENCE IN DAILY ACTIVITIES	0.09375
NAUSEA	0.0934066
FATIGUE	0.0923913
ABDOMINAL RIGIDITY	0.0909091
AGEUSIA	0.0909091
BLOOD POTASSIUM DECREASED	0.0909091
CHOLELITHIASIS	0.0909091
ABDOMINAL DISCOMFORT	0.0891089
CEREBRAL INFARCTION	0.0882353
HYPOAESTHESIA	0.0882353
CONFUSIONAL STATE	0.088
THERAPY CESSATION	0.0869565
PRURITUS	0.0860927
DRY SKIN	0.0860215
WEIGHT DECREASED	0.0859375
APHAGIA	0.0857143
AMMONIA INCREASED	0.0851064
PAIN OF SKIN	0.0851064
ABDOMINAL LYMPHADENOPATHY	0.0833333
APHASIA	0.0833333
BLOOD COUNT ABNORMAL	0.0833333
BLOOD POTASSIUM INCREASED	0.0833333
HALLUCINATION	0.0833333
DEHYDRATION	0.0824742
DRUG INTOLERANCE	0.08
FLUID INTAKE REDUCED	0.08
POOR QUALITY SLEEP	0.0769231
SKIN TOXICITY	0.0769231
GAIT DISTURBANCE	0.075
ACTIVITIES OF DAILY LIVING IMPAIRED	0.0740741
DISORIENTATION	0.0714286
FLUSHING	0.0714286
RASH GENERALISED	0.0714286
TONGUE ULCERATION	0.0714286
DYSURIA	0.0689655
BLOOD PRESSURE INCREASED	0.0684932
GLOSSODYNIA	0.0666667
STOMATITIS	0.0666667
VARICOSE VEIN	0.0666667
HAEMORRHOIDS	0.0588235
INTRA ABDOMINAL FLUID COLLECTION	0.0588235
RASH MACULO PAPULAR	0.0588235
PAIN IN EXTREMITY	0.0541667
ERYTHEMA	0.0530303
ANGINA PECTORIS	0.0526316
BLOOD URINE PRESENT	0.0526316
CHEST PAIN	0.0526316
GAIT INABILITY	0.0526316
GASTRIC DISORDER	0.0526316
SWELLING FACE	0.05
BLISTER	0.0483871
FEEDING DISORDER	0.046875
HYPERKERATOSIS	0.0454545
LETHARGY	0.0454545
UNEVALUABLE EVENT	0.0454545
SKIN ULCER	0.0408163
SKIN EXFOLIATION	0.0396825
SKIN FISSURES	0.0384615
HEART RATE INCREASED	0.037037
DRUG DOSE OMISSION	0.0350877
BURNING SENSATION	0.0333333
DRY MOUTH	0.0294118
ADVERSE DRUG REACTION	0.0277778
SKIN LESION	0.025
HEADACHE	0.0220588

## Sheet: Table S2b - Regorafenib
Suppl 2b: Full list of strong signals indicating critical outcomes for regorafenib
Regorafenib	pct_reg
ABDOMINAL CAVITY DRAINAGE	1
BLADDER DISORDER	1
COLITIS ISCHAEMIC	1
FAECAL INCONTINENCE	1
NODULE	1
PRESCRIBED UNDERDOSE	1
SPINAL LAMINECTOMY	1
LIVER CARCINOMA RUPTURED	0.8
DUODENAL ULCER HAEMORRHAGE	0.666667
MALIGNANT NEOPLASM PROGRESSION	0.666667
APATHY	0.5
BILE DUCT OBSTRUCTION	0.5
BLOOD PRESSURE SYSTOLIC INCREASED	0.5
BONE DISORDER	0.5
BRONCHIAL OBSTRUCTION	0.5
DYSURIA	0.5
HYPERTENSIVE CRISIS	0.5
LIVER FUNCTION TEST ABNORMAL	0.5
LOWER RESPIRATORY TRACT CONGESTION	0.5
METASTASES TO ABDOMINAL CAVITY	0.5
NEPHROPATHY	0.5
SPINAL OPERATION	0.5
URINARY INCONTINENCE	0.5
LOSS OF CONSCIOUSNESS	0.4
LUNG INFECTION	0.4
DEMENTIA	0.333333
DISEASE PROGRESSION	0.333333
HYPOPHOSPHATAEMIA	0.333333
MALIGNANT NEOPLASM OF RENAL PELVIS	0.333333
MUSCULOSKELETAL PAIN	0.333333
PHYSICAL DECONDITIONING	0.333333
POSTOPERATIVE WOUND INFECTION	0.333333
RESPIRATORY DISORDER	0.333333
AMMONIA INCREASED	0.3
GASTROINTESTINAL TOXICITY	0.285714
GENERAL PHYSICAL HEALTH DETERIORATION	0.261905
BACK PAIN	0.25
BLOOD PRESSURE FLUCTUATION	0.25
INFLAMMATION	0.25
MELAENA	0.25
UROSEPSIS	0.25
VITH NERVE PARALYSIS	0.25
HYPOPHAGIA	0.2
METASTASES TO LYMPH NODES	0.2
RIB FRACTURE	0.2
TUMOUR RUPTURE	0.2
DYSSTASIA	0.166667
HAEMATOCHEZIA	0.166667
RASH MACULO PAPULAR	0.166667
DYSPNOEA	0.16
ABDOMINAL PAIN	0.153846
HEPATOCELLULAR CARCINOMA	0.143959
FALL	0.142857
HEPATIC LESION	0.142857
SEIZURE	0.142857
SKIN FISSURES	0.142857
DRUG INTOLERANCE	0.133333
STOMATITIS	0.117647
DEHYDRATION	0.115385
ERYTHEMA	0.111111
METASTASES TO ADRENALS	0.111111
METASTASES TO CENTRAL NERVOUS SYSTEM	0.111111
TUMOUR MARKER INCREASED	0.111111
ABDOMINAL PAIN UPPER	0.108108
PROTEIN INDUCED BY VITAMIN K ABSENCE OR ANTAGONIST II INCREASED	0.105263
C REACTIVE PROTEIN INCREASED	0.1
OFF LABEL USE	0.0942623
BLISTER	0.09375
CONSTIPATION	0.0909091
DISORIENTATION	0.0909091
MALAISE	0.0857143
DECREASED APPETITE	0.0851064
ABDOMINAL DISTENSION	0.0769231
ASTHENIA	0.0735294
DIARRHOEA	0.0705128
PALMAR PLANTAR ERYTHRODYSAESTHESIA SYNDROME	0.0689655
FATIGUE	0.0674157
CONFUSIONAL STATE	0.0666667
MYELOSUPPRESSION	0.0666667
METASTASES TO LUNG	0.06
PERIPHERAL SWELLING	0.0588235
DYSPHONIA	0.0555556
ALPHA 1 FOETOPROTEIN INCREASED	0.05
GAIT DISTURBANCE	0.05
HEPATIC CANCER	0.0454545
RASH	0.0416667
DRY SKIN	0.0384615
WEIGHT DECREASED	0.0363636
PAIN IN EXTREMITY	0.0322581
NAUSEA	0.0217391

## Sheet: Table S2c - Lenvatinib
Suppl 2c: Full list of strong signals indicating critical outcomes for lenvatinib
Lenvatinib	pct_len
ANAL PRURITUS	1
BLOOD CALCIUM INCREASED	1
CACHEXIA	1
DISEASE COMPLICATION	1
HYPERPYREXIA	1
PHARYNGEAL HAEMORRHAGE	1
ROAD TRAFFIC ACCIDENT	1
SKIN FISSURES	1
UROSEPSIS	1
VASCULITIC RASH	1
COMA HEPATIC	0.666667
MALIGNANT NEOPLASM PROGRESSION	0.614191
AORTIC DISSECTION	0.55
APATHY	0.5
BRONCHIAL FISTULA	0.5
HAEMATOCRIT DECREASED	0.5
HEPATORENAL FAILURE	0.5
PERFORATION	0.5
TOXIC ENCEPHALOPATHY	0.5
YELLOW SKIN	0.5
LIVER CARCINOMA RUPTURED	0.440678
ARRHYTHMIA	0.4
COMA	0.4
CREATININE RENAL CLEARANCE DECREASED	0.4
SWELLING	0.375
INFECTIOUS PLEURAL EFFUSION	0.363636
BRONCHITIS	0.333333
CONDITION AGGRAVATED	0.333333
DUODENAL ULCER HAEMORRHAGE	0.333333
EATING DISORDER	0.333333
HYPERTENSIVE CRISIS	0.333333
METASTASES TO BONE	0.333333
COLITIS ISCHAEMIC	0.272727
ABDOMINAL RIGIDITY	0.25
FLUID INTAKE REDUCED	0.25
HAEMORRHAGIC ASCITES	0.25
HICCUPS	0.25
LUNG INFECTION	0.25
GASTRIC HAEMORRHAGE	0.241379
DISEASE PROGRESSION	0.222222
MUSCULOSKELETAL PAIN	0.214286
ABDOMINAL ABSCESS	0.2
BLOOD UREA INCREASED	0.2
HEPATIC INFARCTION	0.2
HEPATOCELLULAR CARCINOMA	0.2
METASTASES TO LUNG	0.2
MYALGIA	0.2
BLOOD GLUCOSE DECREASED	0.181818
GENERAL PHYSICAL HEALTH DETERIORATION	0.169811
BLOOD URINE PRESENT	0.166667
CHOLELITHIASIS	0.166667
FEELING COLD	0.166667
HYPERSOMNIA	0.166667
INCOHERENT	0.166667
INTRACRANIAL ANEURYSM	0.166667
TUMOUR HAEMORRHAGE	0.16
MOUTH ULCERATION	0.157895
SEIZURE	0.157895
FEEDING DISORDER	0.153846
MELAENA	0.153846
BLOOD SODIUM DECREASED	0.142857
DEPRESSED LEVEL OF CONSCIOUSNESS	0.142857
DYSARTHRIA	0.142857
TUMOUR RUPTURE	0.137931
APHONIA	0.125
BILIARY COLIC	0.125
BILIARY FISTULA	0.125
INTRA ABDOMINAL FLUID COLLECTION	0.125
DYSPNOEA	0.119403
COGNITIVE DISORDER	0.111111
MEMORY IMPAIRMENT	0.111111
ABDOMINAL DISCOMFORT	0.102041
DECREASED APPETITE	0.100244
HAEMATEMESIS	0.1
HAEMOPTYSIS	0.1
HEART RATE INCREASED	0.1
IMPAIRED HEALING	0.1
LOSS OF PERSONAL INDEPENDENCE IN DAILY ACTIVITIES	0.1
DRY SKIN	0.0952381
HYPOPHAGIA	0.0952381
FALL	0.0930233
GINGIVAL BLEEDING	0.0909091
GLOSSODYNIA	0.0909091
OFF LABEL USE	0.0888889
ABDOMINAL PAIN	0.0878049
AMMONIA INCREASED	0.0853081
MALAISE	0.0836013
BLOOD THYROID STIMULATING HORMONE INCREASED	0.0833333
PRURITUS	0.0810811
DISORIENTATION	0.08
BLOOD POTASSIUM DECREASED	0.0769231
CEREBRAL INFARCTION	0.0731707
GALLBLADDER RUPTURE	0.0714286
HYPOAESTHESIA	0.0714286
ABDOMINAL PAIN UPPER	0.0693069
PALMAR PLANTAR ERYTHRODYSAESTHESIA SYNDROME	0.0691489
BLOOD ALBUMIN DECREASED	0.0689655
BLOOD PRESSURE FLUCTUATION	0.0689655
DIARRHOEA	0.0683891
CONFUSIONAL STATE	0.0672269
AMNESIA	0.0666667
HEADACHE	0.0645161
BALANCE DISORDER	0.0625
BLISTER	0.0625
GAIT INABILITY	0.0625
OROPHARYNGEAL PAIN	0.0625
NAUSEA	0.0614754
WEIGHT DECREASED	0.0608108
INTERNAL HAEMORRHAGE	0.0588235
MUSCLE SPASMS	0.0588235
ASTHENIA	0.0582192
DYSPHONIA	0.0578512
CHEST PAIN	0.0571429
RASH	0.056338
FATIGUE	0.0547619
DEHYDRATION	0.0526316
BLOOD PRESSURE INCREASED	0.046332
PROTEIN URINE PRESENT	0.0454545
BLOOD POTASSIUM INCREASED	0.0434783
ILEUS	0.0434783
BACK PAIN	0.0416667
LIVER FUNCTION TEST INCREASED	0.0416667
LOSS OF CONSCIOUSNESS	0.0416667
ABDOMINAL DISTENSION	0.03125
TASTE DISORDER	0.0294118
MYELOSUPPRESSION	0.0285714
PAIN IN EXTREMITY	0.0263158
HAEMATOCHEZIA	0.0217391
CONSTIPATION	0.0210526
CHOLECYSTITIS	0.0185185
C REACTIVE PROTEIN INCREASED	0.0178571

## Sheet: Table S2d - Cabozantinib
Suppl 2d: Full list of strong signals indicating critical outcomes for cabozantinib
Cabozantinib	pct_cab
ABDOMINAL LYMPHADENOPATHY	1
ARTERIAL RUPTURE	1
CHOLELITHIASIS	1
SCAB	1
PHARYNGEAL SWELLING	0.666667
BLOOD URINE PRESENT	0.5
CARDIAC VALVE VEGETATION	0.5
HEPATIC CANCER METASTATIC	0.5
BLOOD THYROID STIMULATING HORMONE INCREASED	0.333333
CARDIAC DISCOMFORT	0.333333
ORAL CANDIDIASIS	0.333333
RETCHING	0.333333
TOOTHACHE	0.333333
HYPERSOMNIA	0.3
CONTUSION	0.285714
INTRA ABDOMINAL FLUID COLLECTION	0.285714
BLOOD GLUCOSE DECREASED	0.25
CEREBRAL INFARCTION	0.25
HAEMATEMESIS	0.25
HAEMATOCHEZIA	0.2
MALIGNANT NEOPLASM PROGRESSION	0.193916
EATING DISORDER	0.166667
HEPATIC CANCER	0.166667
MELAENA	0.166667
METASTASES TO CENTRAL NERVOUS SYSTEM	0.166667
TUMOUR HAEMORRHAGE	0.166667
ILLNESS	0.157895
HEPATOCELLULAR CARCINOMA	0.145
BACK PAIN	0.133333
DISEASE PROGRESSION	0.129032
GENERAL PHYSICAL HEALTH DETERIORATION	0.125
GLOSSITIS	0.125
BALANCE DISORDER	0.111111
METASTASES TO LUNG	0.111111
ABDOMINAL PAIN	0.104167
OFF LABEL USE	0.102151
SKIN DISORDER	0.1
DEHYDRATION	0.0930233
INAPPROPRIATE SCHEDULE OF PRODUCT ADMINISTRATION	0.0846154
IMPAIRED HEALING	0.0833333
MEMORY IMPAIRMENT	0.0833333
METASTASES TO BONE	0.0833333
ABDOMINAL DISCOMFORT	0.08
GLOSSODYNIA	0.0769231
CHEST PAIN	0.0714286
MUSCLE SPASMS	0.0714286
PRODUCT PRESCRIBING ISSUE	0.0714286
CONSTIPATION	0.07
DECREASED APPETITE	0.0660377
HYPOAESTHESIA	0.0588235
STOMATITIS	0.0581395
ABDOMINAL PAIN UPPER	0.0540541
DIARRHOEA	0.0529661
ASTHENIA	0.0517241
ABDOMINAL DISTENSION	0.05
FALL	0.05
GAIT DISTURBANCE	0.05
CONDITION AGGRAVATED	0.0434783
WEIGHT DECREASED	0.0421053
AGEUSIA	0.0416667
FATIGUE	0.0416667
HEADACHE	0.0416667
PALMAR PLANTAR ERYTHRODYSAESTHESIA SYNDROME	0.037037
PRODUCT DOSE OMISSION ISSUE	0.037037
NAUSEA	0.0333333
AMMONIA INCREASED	0.030303
ORAL PAIN	0.0294118
DRY SKIN	0.0285714
TASTE DISORDER	0.025
BLISTER	0.0246914
PAIN IN EXTREMITY	0.0222222
PRURITUS	0.0212766
MALAISE	0.0204778
ADVERSE DRUG REACTION	0.0117647
BLOOD PRESSURE INCREASED	0.0113636
